# Supplementary material for: Intravitreal Vascular Endothelial Growth Factor Inhibitor Use and Renal Function Decline in Patients with Diabetic Retinopathy
Source: Int J Environ Res Public Health. 2022 Nov 1;19(21):14298. doi: 10.3390/ijerph192114298 (PMC9657653; doi:10.3390/ijerph192114298)
Supplement: Supplementary file 1 [file ijerph-19-14298-s001.zip]

Archive with 1 entries (1 files):
- ijerph-1978200-supplementary.pdf
